# Supplementary material for: Sublingual immune cell clusters and dendritic cell distribution in the oral cavity
Source: JCI Insight. 2024 Oct 1;9(21):e167373. doi: 10.1172/jci.insight.167373 (PMC11601585; doi:10.1172/jci.insight.167373)
Supplement: Supporting data values [file jciinsight-9-167373-s205.xlsx]

## Sheet: Fig.1-I
palate	68.5517	273.346	88.2188	181.287	143.389
upper vestible	771.276	673.894	563.773	599.888	386.727	713.06	918.212	329.052	289.363	694.769
upper buccal gingiva	353.027	415.95	231.63	498.595	541.385
upper palatal gingiva	389.852	159.339	407.223	537.64	153.929
buccal mucosa	552.257	548.196	546.166	424.344	422.314	440.587
lower vestible	1143.74	1380.98	1139.29	1291.02	871.357	847.224	773.218
lower buccal gingiva	585.785	675.179	423.28	765.625	480.657
lower lingual gingiva	880.405	1119.13	448.303	587.47	242.783	309.65
oral floor	477.115	239.69	382.05	301.796	311.818
sublingual (posterior)	560.472	523.491	452.086	506.636	478.857	463.229	475.932	442.284	729.783	813.149

## Sheet: Fig.4-C
Anterior	13.2812	19.5312	54.6875	23.4375	78.9062	49.2188	64.8438	46.0938	21.875	20.3125	37.5	15.625	17.1875	1.5625	16.4062	1.5625	9.375	3.90625
Intermediate	14.0625	75.7812	51.5625	222.656	251.562	139.844	257.812	71.0938	123.438	120.312	112.5	21.0938	59.375	89.8438	24.2188	17.9688	43.75	41.4062
Posterior	114.844	278.125	342.188	208.594	175.781	360.156	327.344	294.531	254.688	287.5	330.469	164.844	282.031	259.375	146.875	184.375	197.656	110.156

## Sheet: Fig.4-D
Anterior		1.5	0	0	0	0	0	0	0
Intermediate		0	0	0	0.5	0	0.75	2.75	2.5
Posterior		10.25	6.5	3.25	2	5.75	5.25	8.75	4.5

## Sheet: Fig.5-D
EpCAM-	XCR1+	1.64	1.32	2.56	2.26	2.09
	CD11b+	89.2	90.87	92.44	92.06	90.43
EpCAM+		7.73	6.38	2.86	3.81	3.9

## Sheet: Fig.5-E
LC XCR1+	17.5	14.1	21.6	27.5	21.6
LC CD11b+	79.4	81.1	72.4	65.3	67.5

## Sheet: Fig.5-G
Outside clusters	EpCAM-	XCR1+	1.78	1.25	2.47	2.13	2.03
		CD11b+	88.91	92.91	92.83	92.45	90.72
	EpCAM+		7.99	6.11	2.79	3.69	3.77
Clusters	EpCAM-	XCR1+	3.39	3.17	5.47	9.24	4.21
		CD11b+	83.98	78.96	81.11	78.05	84.17
	EpCAM+		8.63	7.99	4.84	7.76	6.82

## Sheet: Fig.5-H
LC
Outside clusters	XCR1+	18.6	14.8	22	28.8	21.3
	CD11b+	78.7	80.5	73	64.9	68.4
Clusters	XCR1+	19.6	23.2	13.3	19	19.8
	CD11b+	52.9	67.1	63.9	71.4	56.8

## Sheet: Fig.7-B
Left panel
Outside clusters	CD8+	14.2	10.9	12.5	14.8
	CD4+	63	59.4	63	75.3	77.5
Clusters	CD8+	22.5	8.11	13.4	9.63
	CD4+	57.7	74.6	67.9	80.9	88.1
Right Panel(Treg)
Outside cluster		39.2	48.5	40.5	47.6	37.1
Clusters		43.9	54.3	30.3	41.6	40.3

## Sheet: Fig.8-B
CD4+T	Outside clusters	29.7	20	30.5	13.8
	Clusters	22.2	13	22.9	30.8
Tregs	Outside clusters	52.9	44.8	52	36
	Clusters	39.2	30.3	39	50
CD8+T	Outside clusters	30.3	17.7	22.7	20
	Clusters	56.7	44.8	44.9	54.1

## Sheet: Fig.9-B
anterior	Steady state	0	0	0	0	0	0	0	0	0	0
	DNFB	0	0	0	0	0	0	0	0	0
middle	Steady state	7	0	0	0	2	0	0	0	0	0
	DNFB	0	4	7	2	0	2	0	11	5
posterior	Steady state	8	3	6	3	10	9	5	3	11	5
	DNFB	20	31	48	26	19	18	14	27	16

[truncated: 5 more sheets: Fig.9-C, Fig.9-E, S.Fig.6, S.Fig.11-B, S.Fig.11-C]
